# Supplementary material for: Influence of quality of intensive care on quality of life/return to work in survivors of the acute respiratory distress syndrome: prospective observational patient cohort study (DACAPO)
Source: BMC Public Health. 2020 Jun 5;20:861. doi: 10.1186/s12889-020-08943-8 (PMC7275400; doi:10.1186/s12889-020-08943-8)
Supplement: Supplementary file 1 — Additional file 1: Excel File. Table 4. Socio-demographic and general medical characteristics of 12 months respondents. a derived from educational and professional level22, considered for regression analyses. SAPS-II score: Simplified Acute Physiology Score II without Glasgow Coma Scale; SOFA score: Sequential Organ Failure Assessment; BMI: Body Mass Index. bas assessed at admission at the DACAPO ICU, c without consideration of Glasgow Coma Scale. [file 12889_2020_8943_MOESM1_ESM.xlsx]

## Sheet: Tabelle1
Table 1: Socio-demographic and general medical characteristics of 12 months respondents
	N
Sex:	396	female, N (%)	132 (33.3)
		male, N (%)	264 (66.7)
Age (years), (Md, IQR)	396		56 (47-65)
Education Level:	337	no school leaving certificate, N (%)	7 (2.1)
		not yet a school leaving certificate, N (%)	2 (0.6)
		schooling <10 years:
		secondary school leaving certificate, N (%)	131 (38.9)
		schooling = 10 years:
		intermediate school leaving certificate, N (%)	121 (35.9)
		schooling >10 years:
		university entrance level, N (%)	76 (22.6)
Professional Level:	332	still in professional training, N (%)	7 (2.1)
		no professional qualification, N (%)	23 (6.9)
		professional qualification, N (%)	252 (75.9)
		university degree, N (%)	44 (13.3)
		other degree, N (%)	6 (1.8)
Education scorea: (Md, IQR)	354		3.6 (3.0-3.6)
Nationality:	382	German, N (%)	368 (96.3)
		other, N (%)	14 (3.7)
Living with a partner:	380	yes, N (%)	294 (77.4)
		no, N (%)	86 (22.6)
Number of persons in the household, Md (IQR)	360		2 (2-3)
Health insurance:	363	statutory, N (%)	316 (87.0)
		private, N (%)	42 (11.6)
		othera, N (%)	5 (1.4)
BMI, Md (IQR)	378		27.59 (24.29 - 32.04)
SAPS-II b,c score, Md (IQR)	361		38 (31-47)
SOFA scored, Md (IQR)	345		8 (6-10)
Cause of ARDS:	374	pulmonary, N (%)	320 (85.6)
		extrapulmonary, N (%)	54 (14.4)
Diagnosis of ARDS:	386	Diagnosis in participating ICU, N (%)	232 (60.1)
		Diagnosis in other ICU (transferred after diagnosis to participating ICU), N (%)	386 (39.9)
Severity of ARDS:	329	PaO2/FiO2 <150, N (%)	248 (75.4)
		PaO2/FiO2 ≥150, N (%)	81 (24.6)
Any self-reported physician-diagnosed mental disorder before ARDS diagnosis, N (%)	288		42 (14.6)
Length of stay at ICU until discharge (days) (MD, IQR)	379		23 (14-36)
a derived from educational and professional level22, considered for regression analyses. SAPS-II score: Simplified Acute Physiology Score II without Glasgow Coma Scale; SOFA score: Sequential Organ Failure Assessment; BMI: Body Mass Index. bas assessed at admission at the DACAPO ICU, c without consideration of Glasgow Coma Scale
