# Supplementary material for: Influence of quality of intensive care on quality of life/return to work in survivors of the acute respiratory distress syndrome: prospective observational patient cohort study (DACAPO)
Source: BMC Public Health. 2020 Jun 5;20:861. doi: 10.1186/s12889-020-08943-8 (PMC7275400; doi:10.1186/s12889-020-08943-8)
Supplement: Supplementary file 2 — Additional file 2: Excel File. Table 5. Linear Regression Analyses of Health-related Quality of Life after 12 months on Quality of Care. a adjusted for age, sex, severity of ARDS; b adjusted for age, sex, severity of ARDS, BMI, Education score, SAPS-II score, SOFA score, diagnosis of ARDS (participating vs. other ICU), self-reported physician-diagnosed mental disorder before ARDS diagnosis; Notes: ARDS = acute respiratory distress syndrome; MCS-12 = mental component scale of short-form 12 questionnaire; PCS-12 = physical component scale of short-form 12 questionnaire. [file 12889_2020_8943_MOESM2_ESM.xlsx]

## Sheet: Tabelle1
Table 3: Linear Regression Analyses of Health-related Quality of Life after 12 months on Quality of Care
12 months follow up	PCS-12				MCS-12			PCS-12				MCS-12			PCS-12					MCS-12
		unadjusted							minimally adjusted a							fully adjusted b
	N	B (CI)	β	p-value	B (CI)	β	p-value	N	B (CI)	β	p-value	B (CI)	β	p-value	N	B (CI)		β	p-value	B (CI)	β	p-value
Volume
N of ventilated patients per year/100	296	0.01	0.01	0.918	-0.11	-0.04	0.444	249	-0.02	-0.01	0.875	-0.03	-0.01	0.861	164		-0.08	-0.04	0.651	0.06	0.02	0.756
		(-0.22;0.24)			(-0.39; 1.7)				(-0.28; 0.24)			(-0.34; 0.29)					(-0.41; 0.26)			(-0.33; 0.45)
		R² adj.=-0.003			R² adj.=-0.001			R² adj.=0.07				R² adj.=0.02			R² adj.= -0.010					R² adj.=0.09
Proportion of ventilated patients on all patients	289	-2.09	-0.04	0.537	1.22	0.02	0.769	245	-1.76	-0.03	0.618	4.29	0.06	0.316	163		-11.22	-1.19	0.021	3.27	0.05	0.566
		(-9.76; 4,57)			(-6.91; 9.34)				(-8.69; 5.17)			(-4.13; 12.72)					(-20.71; -1.74)			(-7.94; 14.47)
		R² adj. = -0.002			R² adj.= -0.003			R² adj. = 0.067				R² adj. = 0.028			R² adj. = 0.105					R² adj. = 0.093
Process quality
Weekly microbiological ward rounds	313	-1.52	-0.05	0.356	-2.64	-0.07	0.186	265	-0.96	-0.03	0.607	-2.34	-0.06	0.306	173		-1.78	-0.05	0.514	-3.02	-0.07	0.349
		(-4.76; 1.72)			(-6.57; 1.28)				(-4.62; 2.71)			(-6.84; 2.16)					(-7.16; 3.59)			(-9.38; 3.33)
		R² adj. = <-0.001			R² adj. = 0.002			R² adj. = 0.069				R² adj. = 0.021			R² adj. = 0.075					R² adj. = 0.082
Structural quality
Proportion of physicians with completed specialised training on all physicians	313	10.75 (0.72; 22.23)	0.10	0.066	3.99	0.03	0.576	265	10.48	0.10	0.101	1.28	0.01	0.871	173		5.49	0.06	0.449	-3.72	-0.03	0.714
					(-10.03; 18.00)				(-2.07; 23.03)			(-14.23; 16.78)					(-10.41; 23.40)			(-23.76; 16.32)
		R² adj. = 0.008			R² adj. = -0.002			R² adj. = 0.077				R² adj. = 0.018			R² adj. = 0.076					R² adj. = 0.078
General characteristics
Member of ARDS network	313	-1.75	-0.05	0.383	-3.34	-0.08	0.169	265	-2.54	-0.08	0.202	-2.56	-0.06	0.298	173		-4.78	-0.13	0.094	-5.32	-0.12	0.115
		(-5.68; 2.18)			(-8.11; 1.43)				(-6.47; 1.38)			(-7.38; 2.27)					(-10.37; 0.82)			(-11.95; 1.31)
		R² adj.= <-0.01			R² adj.= <0.01			R² adj.= 0.07				R² adj.= 0.02			R² adj.= 0.09					R² adj.=0.09
Level of Care: University hospital	313	-0.86	-0.03	0.567	-1.35	-0.04	0.457	265	-1.71	-0.06	0.286	-1.27	-0.04	0.520	173		-2.68	-0.10	0.219	-1.33	-0.04	0.606
		(-3.79; 2.08)			(-4.92; 2.22)				(-4.85; 1.43)			(-5.13; 2.60)					(-6.97; 1.61)			(-6.43; 3.76)
		R² adj. = -0.002			R² adj. = -0.001			R² adj. = 0.072				R² adj. = 0.019			R² adj. =0.081					R² adj. = 0.079
a adjusted for age, sex, severity of ARDS; b adjusted for age, sex, severity of ARDS, BMI, Education score, SAPS-II score, SOFA score, diagnosis of ARDS (particpating vs. other ICU), self-reported physician-diagnosed mental disorder before ARDS diagnosis; Notes: ARDS=acute respiratory distress syndrome; MCS-12= mental component scale of short-form 12 questionnaire; PCS-12= physical component scal…
