# Supplementary material for: Influence of quality of intensive care on quality of life/return to work in survivors of the acute respiratory distress syndrome: prospective observational patient cohort study (DACAPO)
Source: BMC Public Health. 2020 Jun 5;20:861. doi: 10.1186/s12889-020-08943-8 (PMC7275400; doi:10.1186/s12889-020-08943-8)
Supplement: Supplementary file 3 — Additional file 3: Excel File. Table 6. Linear Regression Analyses of Health-related Quality of Life after 3 months on Quality of Care. a adjusted for age, sex, severity of ARDS; b adjusted for age, sex, severity of ARDS, BMI, Education score, SAPS-II score, SOFA score, diagnosis of ARDS (participating vs. other ICU), self-reported physician-diagnosed mental disorder before ARDS diagnosis Notes: ARDS = acute respiratory distress syndrome; MCS-12 = mental component scale of short-form 12 questionnaire; PCS-12 = physical component scale of short-form 12 questionnaire. [file 12889_2020_8943_MOESM3_ESM.xlsx]

## Sheet: Tabelle1
Tabelle 5: Linear Regression Analyses of Health-related Quality of Life after 3 months on Quality of Care
3 months follow up	PCS-12				MCS-12			PCS-12				MCS-12			PCS-12					MCS-12
		unadjusted							minimally adjusted a							fully adjusted b
	N	B (CI)	β	p-value	B (CI)	β	p-value	N	B (CI)	β	p-value	B (CI)	β	p-value	N	B (CI)		β	p-value	B (CI)	β	p-value
Volume
N of ventilated patients per year/100	190	-0.10	-0.06	0.429	-0.14	-0.06	0.393	164	-0.14	-0.08	0.311	-0.13	-0.06	0.468	137		-0.22	-0.12	0.151	-0.14	-0.06	0.501
		(-0.35-0.15)			(-0.47-0.19)				(-0.41-0.13)			(-0.50-0.23)					(-0.52-0.08)			(-0.54-0.27)
		R² adj.= -0.002			R² adj.= -0.001			R² adj.= 0.050				R² adj.= 0.018			R² adj.= 0.129					R² adj.= 0.037
Proportion of ventilated patients on all patients	186	-2.79	-0.06	0.447	0.53	0.01	0.913	163	-3.80	-0.08	0.299	1959-01-01	0.03	0.746	136		-10.56	-0.21	0.015	-0.54	-0.01	0.927
		(-10.02-4.44)			(-9.05-10.11)				(-11.00-3.40)			(-8.12-11.30)					(-19.01- -2.10)			(-12.15-11.08)
		R² adj.= -0.002			R² adj.= -0.005			R² adj.= 0.048				R² adj.= 0.014			R² adj.= 0.151					R² adj.= 0.029
Process quality
Weekly microbiological ward rounds	197	-1.15	-0.04	0.548	-4.32	-0.12	0.086	171	-1.28	-0.04	0.558	-4.80	-0.13	0.099	142		0.63	0.02	0.810	-4.49	0.11	0.198
		(-4.92-2.62)			(-9.25-0.61)				(-5.57-3.01)			(-10.51-0.91)					(-4.57-5.83)			(-11.35-2.37)
		R² adj.= -0.003			R² adj.= 0.010			R² adj.= 0.063				R² adj.= 0.035			R² adj.= 0.136					R² adj.= 0.052
Structural quality
Proportion of physicians with completed specialised training on all physicians	197	10.55	0.12	0.091	3.06	0.03	0.711	171	14.88	0.16	0.031	-2.89	-0.24	0.756	142		14.70	0.15	0.059	-11.31	-0.09	0.277
		(-1.71-22.82)			(-13.21-19.33)				(1.40-28.37)			(-21.23-15.44)					(-0.60-30.00)			(-31.81-9.19)
		R² adj.= 0.010			R² adj.= -0.004			R² adj.= 0.087				R² adj.= 0.020			R² adj.= 0.158					R² adj.= 0.050
General characteristics
Member of ARDS network	197	-3.39	-0.09	0.205	-1.39	-0.05	0.496	171	-1.97	-0.07	0.322	-3.87	-0.11	0.146	142		-1.27	-0.04	0.629	-5.24	-0.13	0.132
		(-8.66-1.87)			(-5.40-2.62)				(-5.88-1.94)			(-9.10-1.36)					(-6.45-3.92)			(-12.07-1.59)
		R² adj.= 0.003			R² adj.= -0.003			R² adj.= 0.067				R² adj.= 0.032			R² adj.= 0.137					R² adj.= 0.057
Level of Care: University hospital	197	-1.66	-0.08	0.291	-1.82	-0.06	0.379	171	-2.68	-0.12	0.106	-2.02	-0.07	0.365	142		-3.93	-0.16	0.054	-2.61	-0.08	0.338
		(-4.74-1.43)			(-5.88-2.25)				(-5.93-0.57)			(-6.40-2.37)					(-7.92-0.07)			(-7.97-2.76)
		R² adj.= < 0.001			R² adj.= -0.001			R² adj.= 0.076				R² adj.= 0.024			R² adj.= 0.159					R² adj.=0.047
a adjusted for age, sex, severity of ARDS; b adjusted for age, sex, severity of ARDS, BMI, Education score, SAPS-II score, SOFA score, diagnosis of ARDS (participating vs. other ICU), self-reported physician-diagnosed mental disorder before ARDS diagnosis
