# Supplementary material for: Influence of quality of intensive care on quality of life/return to work in survivors of the acute respiratory distress syndrome: prospective observational patient cohort study (DACAPO)
Source: BMC Public Health. 2020 Jun 5;20:861. doi: 10.1186/s12889-020-08943-8 (PMC7275400; doi:10.1186/s12889-020-08943-8)
Supplement: Supplementary file 4 — Additional file 4: Excel File. Table 7. Linear Regression Analyses of Health-related Quality of Life after 6 months on Quality of Care. a adjusted for age, sex, severity of ARDS; b adjusted for age, sex, severity of ARDS, BMI, Education score, SAPS-II score, SOFA score, diagnosis of ARDS (participating vs. other ICU), self-reported physician-diagnosed mental disorder before ARDS diagnosis. Notes: ARDS = acute respiratory distress syndrome; MCS-12 = mental component scale of short-form 12 questionnaire; PCS-12 = physical component scale of short-form 12 questionnaire. [file 12889_2020_8943_MOESM4_ESM.xlsx]

## Sheet: Tabelle1
Table 6: Linear Regression Analyses of Health-related Quality of Life after 6 months on Quality of Care
6 months follow up	PCS-12				MCS-12			PCS-12				MCS-12			PCS-12					MCS-12
		unadjusted							minimally adjusted a							fully adjusted b
	N	B (CI)	β	p-value	B (CI)	β	p-value	N	B (CI)	β	p-value	B (CI)	β	p-value	N	B (CI)		β	p-value	B (CI)	β	p-value
Volume
N of ventilated patients per year/100	186	-0.22	-0.10	0.160	0.02	<0.01	0.914	155	-0.15	-0.07	0.407	0.11	0.04	0.607	114		-0.13	-0.05	0.578	-0.01	<-0.01	0.984
		(-0.54-0.09)			(-0.34-0.37)				(-0.51-0.21)			(-0.31-0.53)					(-0.60-0.33)			(-0.53-0.52)
		R2 adj.= 0.005			R2 adj.= -0.005			R2 adj.= 0.082				R2 adj.= -0.015			R2 adj.= 0.114					R2 adj.= -0.053
Proportion of ventilated patients on all patients	180	-3.65	-0.06	0.425	-0.66	-0.01	0.896	152	-0.80	-0.01	0.868	5.22	0.08	0.342	114		-6.70	-0.10	0.271	5.47	0.08	0.430
		(-12.65-5.35)			(-10.67-9.34)				(-10.31-8.71)			(-5.61-16.04)					(-18.73-5.32)			(-8.21-19.14)
		R2 adj.= 0.002			R2 adj.= -0.006			R2 adj.= 0.074				R2 adj.= -0.008			R2 adj.= 0.121					R2 adj.= -0.046
Process quality
Weekly microbiological ward rounds	197	-1.21	-0.04	0.575	-1.08	-0.03	0.655	166	-1.09	-0.03	0.643	0.38	0.01	0.890	120		2.64	0.07	0.463	-4.60	-0.11	0.252
		(-5.44-3.03)			(-5.85-3.69)				(-5.74-3.56)			(-5.04-5.80)					(-4.45-9.73)			(-12.51-3.31)
		R2 adj.= -0.004			R2 adj.= -0.004			R2 adj.= 0.083				R2 adj.= -0.018			R2 adj.= 0.106					R2 adj.= -0.037
Structural quality
Proportion of physicians with completed specialised training on all physicians	197	2.46	0.02	0.740	-0.27	>-0.01	0.974	166	4.37	0.04	0.596	-4.22	-0.04	0.660	120		2.1	0.02	0.849	-6.59	-0.05	0.594
		(-12.16-17.08)			(-16.73-16.18)				(-11.88-20.61)			(-23.15-14.71)					(-19.77-23.97)			(-31.03-17.86)
		R2 adj.= -0.005			R2 adj.= -0.005			R2 adj.= 0.083				R2 adj.= -0.017			R2 adj.= 0.102					R2 adj.= -0.047
General characteristics
Member of ARDS network	197	-2.35	-0.06	0.383	-3.00	-0.07	0.321	166	-2.08	-0.06	0.442	-2.45	-0.06	0.436	120		-1.45	-0.03	0.721	-4.04	-0.09	0.374
		(-7.64-2.94)			(-8.96-2.95)				(-7.40-3.24)			(-8.65-3.74)					(-9.48-6.58)			(-13.00-4.92)
		R2 adj.= -0.001			R2 adj.= <-0.001			R2 adj.= 0.085				R2 adj.= -0.014			R2 adj.= 0.103					R2 adj.= -0.042
Level of Care: University hospital	197	0.94	0.03	0.630	-1.08	-0.04	0.621	166	0.52	0.02	0.805	-0.06	>-0.01	0.980	120		0.65	0.02	0.830	-2.21	-0.07	0.515
		(-2.90-4.79)			(-5.41-3.24)				(-3.62-4.66)			(-4.89-4.77)					(-5.34-6.64)			(-8.90-4.49)
		R2 adj.= -0.004			R2 adj.= -0.004			R2 adj.= 0.082				R2 adj.= -0.018			R2 adj.= 0.102					R2 adj.= -0.046
a adjusted for age, sex, severity of ARDS; b adjusted for age, sex, severity of ARDS, BMI, Education score, SAPS-II score, SOFA score, diagnosis of ARDS (participating vs. other ICU), self-reported physician-diagnosed mental disorder before ARDS diagnosis
